# Supplementary material for: Selection signature analysis reveals RDH5 performed key function in vision during sheep domestication process
Source: Arch Anim Breed. 2023 Feb 23;66(1):81–91. doi: 10.5194/aab-66-81-2023 (PMC10294028; doi:10.5194/aab-66-81-2023)
Supplement: The supplement related to this article is available online at: https://doi.org/10.5194/aab-66-81-2023-supplement. [file aab-66-81-supplement.zip]

Archive with 2 entries (2 files):
- aab-66-81-2023-supplement-title-page.pdf
- Supplementary material-R2.xlsx
